# Supplementary material for: Retrodeformation of fossil specimens based on 3D bilateral semi-landmarks: Implementation in the R package “Morpho”
Source: PLoS One. 2018 Mar 19;13(3):e0194073. doi: 10.1371/journal.pone.0194073 (PMC5858772; doi:10.1371/journal.pone.0194073)
Supplement: S1 Comparative Code — (ZIP) [file pone.0194073.s001.zip]

Archive with 5 entries (5 files):
- deformed.ply
- gor_script.R
- original.ply
- patch.ply
- set.txt
