# Supplementary material for: Retrodeformation of fossil specimens based on 3D bilateral semi-landmarks: Implementation in the R package “Morpho”
Source: PLoS One. 2018 Mar 19;13(3):e0194073. doi: 10.1371/journal.pone.0194073 (PMC5858772; doi:10.1371/journal.pone.0194073)
Supplement: S1 Comparative Code — (ZIP) [file pone.0194073.s001.zip › gor_script.R]

if (!require(devtools))
    install.packages("devtools")
if (!require(mesheR))
    devtools::install_github("zarquon42b/mesheR")
require(Rvcg)
library(Morpho)
################
## Setup data ##
################

sur_und <- file2mesh("original.ply")
sur_def <- file2mesh("deformed.ply")
sur_und_pat <- file2mesh("patch.ply")
## read landmarks placed on undeformed surface
lan_und_set <- as.matrix(read.table("set.txt",header = FALSE))

## sample 100 surface landmarks from the right side partial mesh
set.seed(42)
seminumber <- 100
pat_und_R <- fastKmeans(sur_und_pat,seminumber,threads = 0)$centers

## transfer them to the deformed mesh
lan_def_set <- transferPoints(lan_und_set,sur_und,sur_def)

## process semi-landmarks
pat_und_L <- tps3d(pat_und_R,lan_und_set[1:14,],lan_und_set[15:28,])
pat_und_R_L <- rbind(pat_und_R,pat_und_L)
pat_und_R_L_sym <- symmetrize(rbind(pat_und_R,pat_und_L),cbind(1:seminumber,(seminumber+1):(2*seminumber)))
pat_und_R_L <- relaxLM(pat_und_R_L,pat_und_R_L_sym,mesh=sur_und,iterations = 10,stepsize=0.5,SMvector=1:nrow(pat_und_R_L),surp=1:nrow(pat_und_R_L))
## transfer semilandmarks to deformed mesh version
pat_def_R_L <- transferPoints(pat_und_R_L,sur_und,sur_def)

TOT_set=rbind(lan_def_set,pat_def_R_L)

type=c(rep("L",28),rep("P",seminumber*2))
side=c(rep("R",14),rep("L",14),
       rep("R",seminumber),rep("L",seminumber))
       
CPinds <- which(type%in%c("P"))
pairedLM <- cbind(which(side[which(type%in%c("P","L"))]=="R"),
                  which(side[which(type%in%c("P","L"))]=="L"))


#####################
## Compare Methods ##
#####################

## DEFORMED
rot_def <- rotmesh.onto(sur_def,t(sur_und$vb)[,-4],t(sur_def$vb)[,-4])
out_def <- meshDist(sur_def,sur_und,plot=F,from=-0.03,to=0.03)
dist_def <- mean(abs(out_def$dists))
print(paste("DEFORMED",round(dist_def,2)))
max_dist_def <-  max(abs(out_def$dists))
print(paste("Max surface displacement DEFORMED",round(max_dist_def,3)))
procdist_DEF <- angle.calc(vert2points(rot_def$mesh),vert2points(sur_und))
rotDEF <- rotonto(vert2points(sur_def),vert2points(sur_und))
vdist_DEF <- sqrt(rowSums(rotDEF$X-rotDEF$Y)^2)
eudist_DEF <- mean(vdist_DEF)
print(paste("Average vertex displacement DEFORMED",round(eudist_DEF,3)))
print(paste("Max vertex displacement DEFORMED",round(max(vdist_DEF),3)))


## TPS ##
sur <- sur_def
def_set <- lan_def_set
mirr_def_set <- mirror(def_set,pcAlign = TRUE)
ave_set <- symmetrize(def_set,cbind(1:14,15:28))
sur_tps <- tps3d(sur, def_set, ave_set, lambda = 1e-08)
rot_TPS <- rotmesh.onto(sur_tps,t(sur_tps$vb)[,-4],t(sur_und$vb)[,-4])
out_TPS <- meshDist(rot_TPS$mesh,sur_und,plot=F,from=-5,to=5)
dist_TPS <- mean(abs(out_TPS$dists))
print(paste("TPS",round(dist_TPS,2)))
max_dist_tps <-  max(abs(out_TPS$dists))
print(paste("Max surface displacement TPS",round(max_dist_tps,3)))
rotTPS <- rotonto(vert2points(sur_tps),vert2points(sur_und))
vdist_TPS <- sqrt(rowSums(rotTPS$X-rotTPS$Y)^2)
eudist_TPS <- mean(vdist_TPS)
print(paste("Average vertex displacement TPS",round(eudist_TPS,3)))
print(paste("Max vertex displacement TPS",round(max(vdist_TPS),3)))

## No Semilandmarks
set_i <- TOT_set[which(type%in%c("L")),]
pairedLM <- cbind(which(side[which(type%in%c("L"))]=="R"),
                  which(side[which(type%in%c("L"))]=="L"))
NoPatch_1<- retroDeformMesh(sur_def,set_i,pairedLM = pairedLM,hmult = 100) #try with hmult=10
NoPatch_1relax<- NoPatch_1$mesh
rot_NoPatch <- rotmesh.onto(NoPatch_1relax,vert2points(NoPatch_1relax),vert2points(sur_und))
out_NoPatch <- meshDist(rot_NoPatch$mesh,sur_und,plot=F,from=-5,to=5)
dist_NoPatch <- mean(abs(out_NoPatch$dists))
print(paste("NoPatch",round(dist_NoPatch,2)))
max_dist_noPatch <-  max(abs(out_NoPatch$dists))
print(paste("Max surface displacement NoPatch",round(max_dist_noPatch,3)))
rotNoPatch <- rotonto(vert2points(NoPatch_1relax),vert2points(sur_und))
vdist_NoPatch <- sqrt(rowSums(rotNoPatch$X-rotNoPatch$Y)^2)
eudist_NoPatch <- mean(vdist_NoPatch)
print(paste("Average vertex displacement NoPatch",round(eudist_NoPatch,3)))
print(paste("Max vertex displacement NoPatch",round(max(vdist_NoPatch),3)))


## Proposed Method
set_i <- TOT_set[which(type%in%c("C","P","L")),]
pairedLM <- cbind(which(side[which(type%in%c("C","P","L"))]=="R"),
                  which(side[which(type%in%c("C","P","L"))]=="L"))
fix <- which(type=="L")
surp <- c(1:dim(set_i)[1])[-fix]
landmarksSym <- symmetrize(set_i,pairedLM)
landmarkSlide <- relaxLM(set_i,landmarksSym,
                         mesh=sur_def,
                         SMvector = which(type=="L"),iterations = 15,
                         surp=which(type%in%c("P")),deselect = T,outlines = NULL,stepsize = 0.2,inc.check = FALSE,bending = T,tol=0)
SCH_1<- retroDeformMesh(sur_def,landmarkSlide,pairedLM = pairedLM,hmult = 100)
SCH_1relax<- SCH_1$mesh
rot_SCH1 <- rotmesh.onto(SCH_1relax,vert2points(SCH_1relax),vert2points(sur_und))
out_SCH1 <- meshDist(rot_SCH1$mesh,sur_und,plot=F,from=-5,to=5)
dist_SCH1 <- mean(abs(out_SCH1$dists))
print(paste("SCH1",round(dist_SCH1,2)))
rotSCH1 <- rotonto(vert2points(SCH_1relax),vert2points(sur_und))
vdist_SCH1 <- sqrt(rowSums(rotSCH1$X-rotSCH1$Y)^2)
eudist_SCH1 <- mean(vdist_SCH1)
print(paste("Average vertex displacement SCH1",round(eudist_SCH1,3)))
max_dist_SCH1 <-  max(abs(out_SCH1$dists))
print(paste("Max surface displacement SCH1",round(max_dist_SCH1,3)))
print(paste("Max vertex displacement NoPatch",round(max(vdist_SCH1),3)))


results_meth <- cbind(rbind(round(eudist_DEF,3),round(angle.calc(vert2points(rot_def$mesh),vert2points(sur_und)),3)),
rbind(round(eudist_TPS,3),round(angle.calc(vert2points(rot_TPS$mesh),vert2points(sur_und)),3)),
rbind(round(eudist_SCH1,3),round(angle.calc(vert2points(rot_SCH1$mesh),vert2points(sur_und)),3)))
results_meth <- as.data.frame(results_meth)
colnames(results_meth)=c("Deformed","TPS","This study")
rownames(results_meth)=c("Average displacement","Procrustes Distance")
results_meth ##First table 


############################################################
## Assesss the effect of adding subsampled semi-landmarks ##
## on retrodeformation accuracy                           ##
############################################################
##  load right side patch
sur_patch_r <- file2mesh("patch.ply")
result <- c()
nofl <- seq(from=0,to=250,by=5)
length(nofl)
plot(0,0,xlim=c(5,250),ylim=c(0,2.6),cex=0)
for(i in nofl) {
    N=i
    pat_def_R_L_sub <- NULL
    ## sample points from sur_patch_r
    if (N != 0) {
        set.seed(42)
        pat_und_R_sub <- fastKmeans(sur_patch_r,N,threads = 0)$centers
        ## rotate them to left side
        pat_und_L_sub <- rotonmat(pat_und_R_sub,lan_und_set[1:14,],lan_und_set[15:28,],reflection=TRUE,scale=FALSE)
        pat_und_R_L_sub <- rbind(pat_und_R_sub,pat_und_L_sub)
        pat_und_R_L_sub_sym <- symmetrize(pat_und_R_L_sub ,cbind(1:N,(N+1):(2*N)))
        pat_und_R_L_sub <- relaxLM(pat_und_R_L_sub,pat_und_R_L_sub_sym,mesh=sur_und,iterations = 10,stepsize=0.5,SMvector=1:nrow(pat_und_R_L_sub),surp=1:nrow(pat_und_R_L_sub),silent=TRUE)
       
        pat_def_R_L_sub <- transferPoints(pat_und_R_L_sub,sur_und,sur_def)
    }
    ## setup semi-landmarks
    set_i <- rbind(lan_und_set,pat_def_R_L_sub)
    if (N != 0) {
        pairedLM <- rbind(cbind(1:14,15:28),
                          cbind(29:(N+28),(N+29):dim(set_i)[1]))
    } else {
        pairedLM <- cbind(1:14,15:28)
    }
    SCH_2<- retroDeformMesh(sur_def,set_i,pairedLM = pairedLM,hmult = 100,threads = 0)
    rot_SCH2 <- rotmesh.onto(SCH_2$mesh,vert2points(SCH_2$mesh),vert2points(sur_und))
    out_SCH2 <- vcgClostKD(rot_SCH2$mesh,sur_und,sign = F,threads = 0)
    dist_SCH2 <- mean(out_SCH2$quality)
    result <- c(result,dist_SCH2)
    print(paste(i,dist_SCH2))
    points(i,dist_SCH2)
}

png("BofSL.png",width=2000,height = 2000,pointsize = 35)
plot(NA,xlim=range(nofl),ylim=c(0.5,max(result)),xlab="Semilandmarks on each side (N)",
     ylab="Average vertex displacement (mm)",main="Number of semilandmarks vs average displacement")
points(c(nofl),result,type="b",pch=19,lwd=2)
dev.off()

axis(1,nofl[seq(1,length(nofl),2)],labels=nofl[seq(1,length(nofl),2)],las=2)
model=lm(result ~ poly(c(nofl), 3))

text(seq(min(nofl),max(nofl),length=100)[90],
     seq(0.5,max(result),length=100)[95],
     "insert equation")

intervals=predict(model,x=c(nofl),interval='confidence',
                  level=0.95)
lines(c(nofl),intervals[,1],col='red',lwd=2.5,lty=3)
lines(c(nofl),intervals[,2],col='blue',lwd=2.5,lty=3)
lines(c(nofl),intervals[,3],col='blue',lwd=2.5,lty=3)


#####################################################
## ASSESS EFFECT OF ADDING NOISE TO SEMI_LANDMARKS ##
#####################################################


## Create noisy semi-landmarks
noise <- seq(0,0.05,length=50)
noise_mm <- NULL
TOT_set_i=rbind(lan_def_set,pat_def_R_L)
vero <- TOT_set
array_n <- array(NA,dim=c(seminumber*2,3,50))
## subsequently add noise to original data along the surface
for(j in 1:50){
  set.seed(42)
  for (i in 1:100) {
    TOT_set_i[CPinds,] <- vert2points(vcgClostKD(TOT_set_i[CPinds,]  + rnorm(length(TOT_set_i[CPinds,] ),sd=noise[j]),sur_def,threads=1))
  }
  array_n[,,j]=TOT_set_i[CPinds,]
  noise_mm[j] <- mean(sqrt(rowSums(((vero[CPinds,]-TOT_set_i[CPinds,])^2))))
}

### get SD of noise
noise_sd <- noise_mm
for (i in 1:length(noise_mm)) {
    noise_sd[i] <- sd(sqrt(rowSums(((vero[CPinds,]-array_n[,,i])^2))))
}
## define pairedLM
pairedLM <- cbind(which(side[which(type%in%c("C","P","L"))]=="R"),
                      which(side[which(type%in%c("C","P","L"))]=="L"))

### Unregularized retrodeformation
talmann_results <- NULL
for(j in 1:length(noise)){
    set_i <- TOT_set
    set_i[CPinds,] <- array_n[,,j]
    TAL_1 <- retroDeformMesh(sur_def,set_i,pairedLM = pairedLM,hmult = 100) #try with hmult=10
    TAL_1relax<- TAL_1$mesh
    rot_TAL1 <- rotmesh.onto(TAL_1relax,vert2points(TAL_1relax),vert2points(sur_und))
    out_TAL1 <- vcgClostKD(rot_TAL1$mesh,sur_und)
    dist_TAL1 <- mean(abs(out_TAL1$quality))
    print(paste("TAL1",round(dist_TAL1,2)))
    rotTAL1 <- rotonto(vert2points(TAL_1relax),vert2points(sur_und))
    eudist_TAL1 <- mean(sqrt(rowSums(rotTAL1$X-rotTAL1$Y)^2))
    maxeudist_TAL1 <- max(sqrt(rowSums(rotTAL1$X-rotTAL1$Y)^2))
    print(paste("Average vertex displacement TAL1",round(eudist_TAL1,3)))
    talmann_results <- rbind(talmann_results,c(dist_TAL1,eudist_TAL1,maxeudist_TAL1))
}

schlager_result <- NULL
for(j in 1:length(noise)){
    set_i <- TOT_set
    set_i[CPinds,] <- array_n[,,j]
    fix <- which(type=="L")
    surp <- c(1:dim(set_i)[1])[-fix]
    ## symmetrize
    landmarksSym <- symmetrize(set_i,pairedLM)
    landmarkSlide <- relaxLM(set_i,landmarksSym,
                             mesh=sur_def,
                             SMvector = which(type=="L"),iterations = 15,
                             surp=which(type%in%c("P")),deselect = T,outlines = NULL,stepsize  <- 0.2,inc.check = FALSE,bending = T,tol=0,silent = TRUE)
    SCH_1<- retroDeformMesh(sur_def,landmarkSlide,pairedLM = pairedLM,hmult = 100)
    SCH_1relax <- SCH_1$mesh
    rot_SCH1 <- rotmesh.onto(SCH_1relax,vert2points(SCH_1relax),vert2points(sur_und))
    out_SCH1 <- vcgClostKD(rot_SCH1$mesh,sur_und)
    dist_SCH1 <- mean(abs(out_SCH1$quality))
    print(paste("SCH1",round(dist_SCH1,2)))
    rotSCH1 <- rotonto(vert2points(SCH_1relax),vert2points(sur_und))
    eudist_SCH1 <- mean(sqrt(rowSums(rotSCH1$X-rotSCH1$Y)^2))
    maxeudist_SCH1 <- max(sqrt(rowSums(rotSCH1$X-rotSCH1$Y)^2))
    print(paste("Average vertex displacement SCH1",round(eudist_SCH1,3)))
    schlager_result <- rbind(schlager_result,c(dist_SCH1,eudist_SCH1,maxeudist_SCH1))
}

cbind(talmann_results,schlager_result)

###  Visualize the noise at different stages
deformGrid3d(TOT_set[-c(1:28),],array_n[,,6])
deformGrid3d(TOT_set[-c(1:28),],array_n[,,25])
shade3d(sur_def,col="white",specular=1)
deformGrid3d(TOT_set[-c(1:28),],array_n[,,50])

### Plot the effects of noise
png("effect_noise.png",width=2000,height=2000,pointsize = 35)
par(mar = c(5,5,2,5))
plot(noise_sd,talmann_results[,2],xlab="SD of noise (mm)",
     ylab="Average vertex displacement (mm)",col=2,pch=19,lwd=2,type="b")
## points(talmann_results,type="b",col=2,pch=19,lwd=2)
points(noise_sd,schlager_result[,2],type="b",col=4,pch=19,lwd=2)
par(new = T)
plot(noise_sd,talmann_results[,3],xlab=NA,ylab=NA,col=2,pch=21,lwd=2,type="b",axes=F)
axis(side = 4)
mtext(side = 4, line = 3, 'Maximum per-vertex displacement (mm)')
points(noise_sd,schlager_result[,3],type="b",col=4,pch=21,lwd=2)

legend("topleft", c("unregularized mean error","regularized mean error","unregularized max error","regularized max error"), pch = c(19,19,21,21),col=c(2,4,2,4), 
       inset = .05)
dev.off()
