# Supplementary material for: Retrodeformation of fossil specimens based on 3D bilateral semi-landmarks: Implementation in the R package “Morpho”
Source: PLoS One. 2018 Mar 19;13(3):e0194073. doi: 10.1371/journal.pone.0194073 (PMC5858772; doi:10.1371/journal.pone.0194073)
Supplement: S1 Comparative Code — (ZIP) [file pone.0194073.s001.zip › set.txt]

1.236759948730469e+002 5.532000732421875e+001 1.914480743408203e+002 
1.500656433105469e+002 3.069737243652344e+001 1.641535034179688e+002 
1.561381378173828e+002 8.442784118652344e+001 2.133864135742188e+002 
1.753058624267578e+002 7.543998718261719e+001 1.648816223144531e+002 
1.134404754638672e+002 1.281739196777344e+002 1.888589477539063e+002 
1.014049148559570e+002 1.106107788085938e+002 1.346679382324219e+002 
1.225258331298828e+002 1.336654663085938e+002 1.072218017578125e+002 
1.017867660522461e+002 1.382034912109375e+002 1.063915100097656e+002 
1.079906997680664e+002 1.363225402832031e+002 8.414064025878906e+001 
1.590306091308594e+002 1.043315887451172e+002 1.020249176025391e+002 
1.568432312011719e+002 1.016196441650391e+002 4.435083007812500e+001 
1.096773681640625e+002 6.689813232421875e+001 2.474813385009766e+002 
1.057398529052734e+002 8.644113159179688e+001 2.797645263671875e+002 
1.157377777099609e+002 1.293562011718750e+002 2.094247436523438e+002 
5.446076583862305e+001 5.951058959960938e+001 1.929635162353516e+002 
2.620687484741211e+001 3.372517395019531e+001 1.682230834960938e+002 
3.902839660644531e+001 9.308831787109375e+001 2.211550598144531e+002 
4.273361206054688e+000 8.017431640625000e+001 1.713977355957031e+002 
7.033451843261719e+001 1.285069580078125e+002 1.918757934570313e+002 
8.160897827148438e+001 1.112326965332031e+002 1.359122619628906e+002 
5.979955291748047e+001 1.356047363281250e+002 1.099518432617188e+002 
8.366970062255859e+001 1.362758178710938e+002 1.086183013916016e+002 
7.124580383300781e+001 1.371322021484375e+002 8.659723663330078e+001 
2.046627807617188e+001 1.097173919677734e+002 1.049341888427734e+002 
2.579426002502441e+001 1.082152252197266e+002 4.070440673828125e+001 
7.471665191650391e+001 6.926181030273438e+001 2.513697814941406e+002 
8.366435241699219e+001 8.693374633789063e+001 2.822862243652344e+002 
7.002047729492188e+001 1.292588806152344e+002 2.117746276855469e+002 
